# Supplementary material for: Prenatal Exposure to Metabolism-Disrupting Chemicals, Cord Blood Transcriptome Perturbations, and Birth Weight in a Belgian Birth Cohort
Source: Int J Mol Sci. 2023 Apr 20;24(8):7607. doi: 10.3390/ijms24087607 (PMC10141364; doi:10.3390/ijms24087607)
Supplement: Supplementary file 1 [file ijms-24-07607-s001.zip]

Archive with 1 entries (1 files):
- ijms-2279366-supplementary.pdf
